# Supplementary material for: Multidrug-Resistant Klebsiella pneumoniae Causing Severe Infections in the Neuro-ICU
Source: Antibiotics (Basel). 2021 Aug 13;10(8):979. doi: 10.3390/antibiotics10080979 (PMC8389041; doi:10.3390/antibiotics10080979)
Supplement: Supplementary file 1 [file antibiotics-10-00979-s001.zip]

Archive with 1 entries (1 files):
- antibiotics-1321960-supplementary.pdf
